# Supplementary material for: Comparative genomics reveals Lysinibacillus sphaericus group comprises a novel species
Source: BMC Genomics. 2016 Sep 5;17(1):709. doi: 10.1186/s12864-016-3056-9 (PMC5011910; doi:10.1186/s12864-016-3056-9)
Supplement: Additional file 3: Table S1. — TETRA, ANIb and DDH estimates. The matrices indicate the value for indices TETRA, ANIb, and ANIm, as well as DDH estimates for all the studied L. sphaericus strains. Intra species values are colored as green and interspecies values, as red. Orange color indicates the species boundary where further analyses are required. Numbers in brackets represent the nucleotides used as seed for the respective BLAST search. Threshold values were used as indicated by Rosselló-Móra and Amann [25]. (XLSX 17 kb) [file 12864_2016_3056_MOESM3_ESM.xlsx]

## Sheet: Hoja1
TETRA
		CBAM5	C3-41	1987	III(3)7	LP1-G	2362	Ot4b.25	B1-CDA	SSII-1	NRS1693	Ot4b.31	2297	Ot4b.49	KCTC_3346
	CBAM5	-	0.99976	0.99732	0.99977	0.9994	0.99977	0.99977	0.99465	0.99939	0.99275	0.98322	0.9994	0.99968	0.98202			Toxic strains
	C3-41	0.99976	-	0.9977	0.99998	0.99958	0.99998	0.99998	0.99512	0.99951	0.99377	0.98361	0.99963	0.99995	0.98258			Intraspecies value
	1987	0.99732	0.9977	-	0.99763	0.99797	0.99761	0.99762	0.99463	0.99779	0.99322	0.97967	0.99789	0.99762	0.97928			Interspecies value
	III(3)7	0.99977	0.99998	0.99763	-	0.9995	0.99999	0.99999	0.99507	0.99945	0.99362	0.98363	0.99956	0.99996	0.98258			Species boundary
	LP1-G	0.9994	0.99958	0.99797	0.9995	-	0.99953	0.99949	0.99525	0.99972	0.99386	0.98251	0.99979	0.99944	0.98175
	2362	0.99977	0.99998	0.99761	0.99999	0.99953	-	0.99999	0.99512	0.99948	0.99369	0.98364	0.99958	0.99995	0.98255
	Ot4b.25	0.99977	0.99998	0.99762	0.99999	0.99949	0.99999	-	0.99501	0.99944	0.99356	0.98366	0.99955	0.99996	0.98257
	B1-CDA	0.99465	0.99512	0.99463	0.99507	0.99525	0.99512	0.99501	-	0.99519	0.99584	0.97935	0.99516	0.99511	0.9798
	SSII-1	0.99939	0.99951	0.99779	0.99945	0.99972	0.99948	0.99944	0.99519	-	0.99374	0.9822	0.99964	0.99944	0.98119
	NRS1693	0.99275	0.99377	0.99322	0.99362	0.99386	0.99369	0.99356	0.99584	0.99374	-	0.97797	0.99425	0.99378	0.98047
	Ot4b.31	0.98322	0.98361	0.97967	0.98363	0.98251	0.98364	0.98366	0.97935	0.9822	0.97797	-	0.98308	0.98337	0.99352
	2297	0.9994	0.99963	0.99789	0.99956	0.99979	0.99958	0.99955	0.99516	0.99964	0.99425	0.98308	-	0.99954	0.98212
	Ot4b.49	0.99968	0.99995	0.99762	0.99996	0.99944	0.99995	0.99996	0.99511	0.99944	0.99378	0.98337	0.99954	-	0.98244
	KCTC_3346	0.98202	0.98258	0.97928	0.98258	0.98175	0.98255	0.98257	0.9798	0.98119	0.98047	0.99352	0.98212	0.98244	-
ANIm
		Ot4b.25	III(3)7	2362	Ot4b.49	B1-CDA	LP1-G	C3-41	NRS1693	2297	1987	SSII-1	KCTC_3346	CBAM5	Ot4b.31
	Ot4b.25	-	99.99 [100.00]	99.99 [100.00]	99.99 [99.13]	86.12 [61.79]	99.63 [91.87]	99.96 [99.99]	86.75 [65.49]	99.62 [92.44]	93.30 [85.37]	99.57 [91.31]	84.50 [26.66]	99.98 [100.00]	84.65 [28.61]
	III(3)7	99.99 [100.00]	-	99.99 [100.00]	99.99 [99.13]	86.13 [62.04]	99.63 [91.99]	99.96 [99.99]	86.76 [65.63]	99.61 [92.56]	93.30 [85.54]	99.57 [91.44]	84.51 [26.72]	99.98 [100.00]	84.64 [28.66]
	2362	99.99 [100.00]	99.99 [100.00]	-	99.99 [99.13]	86.13 [61.80]	99.63 [92.04]	99.96 [99.99]	86.76 [65.65]	99.61 [92.60]	93.30 [85.56]	99.57 [91.49]	84.51 [26.69]	99.98 [100.00]	84.64 [28.62]
	Ot4b.49	99.99 [100.00]	99.99 [100.00]	99.99 [100.00]	-	86.13 [62.56]	99.65 [92.39]	99.97 [99.99]	86.74 [66.11]	99.65 [92.99]	93.30 [86.41]	99.57 [92.31]	84.51 [26.67]	99.98 [100.00]	84.64 [28.58]
	B1-CDA	86.13 [62.68]	86.13 [62.68]	86.13 [62.68]	86.13 [62.51]	-	86.14 [62.66]	86.11 [62.50]	88.41 [74.83]	86.13 [61.98]	86.07 [66.06]	86.10 [62.35]	84.54 [27.46]	86.14 [62.65]	84.45 [28.35]
	LP1-G	99.63 [92.75]	99.63 [92.75]	99.63 [92.75]	99.65 [92.25]	86.13 [62.37]	-	99.60 [92.75]	86.76 [65.87]	99.62 [91.52]	93.34 [86.20]	99.59 [92.45]	84.49 [25.84]	99.63 [92.75]	84.53 [27.44]
	C3-41	99.96 [100.00]	99.96 [100.00]	99.96 [100.00]	99.97 [99.12]	86.11 [61.71]	99.60 [91.96]	-	86.73 [65.62]	99.59 [92.57]	93.27 [85.59]	99.54 [91.42]	84.48 [26.47]	99.96 [100.00]	84.62 [28.36]
	NRS1693	86.76 [64.81]	86.76 [64.81]	86.76 [64.81]	86.74 [64.50]	88.41 [73.38]	86.76 [64.84]	86.73 [64.80]	-	86.74 [64.07]	86.72 [65.30]	86.81 [64.75]	84.68 [26.72]	86.76 [64.81]	84.82 [29.13]
	2297	99.61 [93.65]	99.61 [93.65]	99.61 [93.65]	99.65 [93.15]	86.13 [61.94]	99.62 [91.70]	99.58 [93.64]	86.74 [65.17]	-	93.33 [86.78]	99.61 [91.07]	84.47 [25.85]	99.61 [93.65]	84.47 [27.82]
	1987	93.30 [80.34]	93.30 [80.34]	93.30 [80.34]	93.30 [80.34]	86.08 [60.83]	93.34 [79.77]	93.27 [80.32]	86.72 [61.40]	93.33 [80.07]	-	93.31 [80.12]	84.49 [24.83]	93.30 [80.34]	84.49 [26.16]
	SSII-1	99.57 [90.32]	99.57 [90.32]	99.57 [90.32]	99.57 [90.31]	86.09 [60.67]	99.59 [90.55]	99.54 [90.31]	86.82 [64.26]	99.61 [88.89]	93.31 [84.52]	-	84.48 [25.25]	99.57 [90.32]	84.51 [26.78]
	KCTC_3346	84.50 [25.89]	84.51 [25.88]	84.51 [25.88]	84.51 [25.84]	84.54 [27.13]	84.49 [25.72]	84.48 [25.82]	84.68 [26.95]	84.47 [25.58]	84.49 [26.50]	84.48 [25.71]	-	84.51 [25.88]	85.21 [36.39]
	CBAM5	99.98 [99.98]	99.98 [99.98]	99.98 [99.98]	99.98 [98.76]	86.13 [62.09]	99.63 [91.16]	99.96 [99.96]	86.76 [65.86]	99.62 [91.49]	93.30 [84.85]	99.57 [90.71]	84.51 [26.96]	-	84.61 [28.62]
	Ot4b.31	84.65 [26.28]	84.65 [26.28]	84.65 [26.28]	84.64 [26.21]	84.45 [26.38]	84.52 [25.72]	84.63 [26.14]	84.82 [27.74]	84.47 [25.99]	84.50 [26.31]	84.51 [25.66]	85.21 [34.34]	84.61 [26.24]	-
ANIb
		1987	C3-41	Ot4b.25	III(3)7	2362	Ot4b.49	LP1-G	2297	SSII-1	CBAM5	B1-CDA	NRS1693	KCTC_3346	Ot4b.31
	1987	-	92.58 [79.11]	92.61 [79.13]	92.61 [79.16]	92.61 [79.16]	92.61 [79.16]	92.62 [78.52]	92.67 [78.52]	92.61 [78.52]	92.61 [79.15]	83.85 [71.28]	84.59 [69.28]	78.12 [53.23]	78.46 [57.99]
	C3-41	92.76 [83.21]	-	99.96 [99.46]	99.96 [99.45]	99.97 [99.46]	99.96 [98.59]	99.33 [90.19]	99.37 [90.41]	99.35 [89.39]	99.96 [99.33]	83.92 [72.24]	84.91 [72.91]	78.49 [55.80]	78.79 [60.49]
	Ot4b.25	92.81 [82.63]	99.96 [99.46]	-	100.00 [99.53]	100.00 [99.54]	99.98 [98.72]	99.35 [90.27]	99.44 [90.32]	99.33 [89.49]	99.99 [99.38]	84.04 [72.13]	84.98 [72.59]	78.68 [55.73]	78.83 [60.59]
	III(3)7	92.86 [83.10]	99.96 [99.53]	100.00 [99.60]	-	100.00 [99.60]	99.99 [98.73]	99.33 [90.28]	99.40 [90.60]	99.32 [89.56]	99.99 [99.43]	84.05 [72.25]	84.93 [73.31]	78.63 [56.12]	78.76 [60.49]
	2362	92.82 [82.99]	99.96 [99.47]	99.99 [99.54]	100.00 [99.54]	-	99.98 [98.69]	99.34 [90.20]	99.38 [90.55]	99.32 [89.39]	99.99 [99.37]	84.01 [71.92]	84.93 [73.32]	78.53 [55.90]	78.78 [60.03]
	Ot4b.49	92.81 [83.80]	99.96 [99.40]	100.00 [99.48]	100.00 [99.48]	100.00 [99.48]	-	99.35 [90.59]	99.41 [90.86]	99.33 [90.20]	99.99 [99.27]	83.97 [72.76]	84.89 [73.73]	78.48 [56.34]	78.76 [60.62]
	LP1-G	92.91 [84.51]	99.37 [92.17]	99.40 [92.19]	99.40 [92.19]	99.39 [92.19]	99.42 [91.69]	-	99.37 [90.49]	99.41 [91.45]	99.40 [92.19]	83.86 [73.84]	84.87 [73.64]	78.34 [56.52]	78.50 [60.92]
	2297	92.85 [85.29]	99.29 [93.31]	99.32 [93.33]	99.32 [93.33]	99.32 [93.33]	99.38 [92.84]	99.20 [91.25]	-	99.23 [90.66]	99.32 [93.33]	83.85 [73.45]	84.73 [73.50]	78.33 [56.76]	78.51 [61.74]
	SSII-1	92.84 [82.69]	99.25 [89.73]	99.28 [89.75]	99.29 [89.73]	99.29 [89.75]	99.29 [89.75]	99.28 [89.56]	99.28 [87.70]	-	99.28 [89.74]	83.80 [71.74]	84.85 [72.18]	78.28 [55.14]	78.56 [59.58]
	CBAM5	92.85 [82.51]	99.95 [99.17]	99.99 [99.25]	99.99 [99.24]	99.99 [99.25]	99.99 [98.03]	99.32 [89.46]	99.32 [89.55]	99.33 [88.73]	-	84.13 [72.14]	84.98 [72.63]	78.65 [56.10]	78.82 [60.66]
	B1-CDA	83.99 [76.90]	83.84 [74.47]	83.86 [74.50]	83.86 [74.51]	83.86 [74.51]	83.90 [74.22]	83.84 [74.47]	83.86 [73.55]	83.85 [73.86]	83.86 [74.48]	-	87.36 [73.65]	78.40 [58.30]	78.55 [61.05]
	NRS1693	84.83 [74.95]	84.74 [74.84]	84.77 [74.84]	84.77 [74.85]	84.77 [74.85]	84.77 [74.50]	84.76 [74.57]	84.77 [73.92]	84.83 [74.44]	84.77 [74.85]	87.26 [74.31]	-	78.68 [56.53]	78.94 [61.46]
	KCTC_3346	78.33 [56.37]	78.42 [55.53]	78.45 [55.55]	78.45 [55.56]	78.44 [55.58]	78.44 [55.54]	78.33 [55.59]	78.41 [55.07]	78.36 [55.33]	78.45 [55.56]	78.46 [56.99]	78.81 [54.57]	-	80.79 [57.89]
	Ot4b.31	78.44 [58.12]	78.57 [57.03]	78.59 [57.06]	78.58 [57.07]	78.59 [57.07]	78.63 [56.80]	78.52 [56.63]	78.49 [57.05]	78.56 [56.24]	78.58 [57.05]	78.58 [56.40]	78.91 [56.35]	80.78 [54.49]	-
DDH
		1987	C3-41	Ot4b.25	III(3)7	2362	Ot4b.49	LP1-G	2297	SSII-1	CBAM5	B1-CDA	NRS1693	KCTC_3346	Ot4b.31
	1987	-	50.7	50.8	50.8	50.8	50.9	51	50.9	50.9	50.9	27.9	29.4	23	23.3
	C3-41	50.7	-	98.3	98.4	95.9	99.8	96.8	96.5	96.1	59.6	28.1	29.6	23.4	23.7
	Ot4b.25	50.8	98.3	-	99.9	98.1	100	97	96.7	96.4	61.2	28.1	29.7	23.5	23.8
	III(3)7	50.8	98.4	99.9	-	98	100	97	96.7	96.4	61.1	28.1	29.7	23.5	23.8
	2362	50.8	95.9	98.1	98	-	100	97	96.7	96.4	63	28.1	29.7	23.5	23.8
	Ot4b.49	50.9	99.8	100	100	100	-	97.2	97.1	96.4	65.2	28.1	29.7	23.5	23.8
	LP1-G	51	96.8	97	97	97	97.2	-	96.8	96.7	97	27.9	29.6	23.1	23.3
	2297	50.9	96.5	96.7	96.7	96.7	97.1	96.8	-	97	96.6	28	51.6	23	23.3
	SSII-1	50.9	96.1	96.4	96.4	96.4	96.4	96.7	97	-	96.3	27.9	29.7	23.1	23.3
	CBAM5	50.9	59.6	61.2	61.1	63	65.2	97	96.6	96.3	-	28.2	29.7	23.4	23.7
	B1-CDA	27.9	28.1	28.1	28.1	28.1	28.1	27.9	28	27.9	28.1	-	34.5	23.3	23.6
	NRS1693	29.4	29.6	29.7	29.7	29.7	29.7	29.6	51.6	29.7	29.7	34.5	-	23.7	24.2
	KCTC_3346	23	23.4	23.5	23.5	23.5	23.5	23.1	23	23.1	23.4	23.3	23.7	-	25.8
	Ot4b.31	23.3	23.7	23.8	23.8	23.8	23.8	23.3	23.3	23.3	23.7	23.6	24.2	25.8	-
